# Supplementary material for: Prognostic Value of Dynamic FDG PET-Derived Myocardial Glucose Metabolism in Ischemic Cardiomyopathy with Supportive External Gene-Expression Analysis
Source: Diagnostics (Basel). 2026 Jul 17;16(14):2237. doi: 10.3390/diagnostics16142237 (PMC13407970; doi:10.3390/diagnostics16142237)
Supplement: Supplementary file 1 [file diagnostics-16-02237-s001.zip]

Archive with 1 entries (1 files):
- diagnostics-4371973-supplementary.pdf
